# Supplementary material for: Revisiting the influence of learning in predator functional response, how it can lead to shapes different from type III
Source: Ecol Evol. 2022 Feb 14;12(2):e8593. doi: 10.1002/ece3.8593 (PMC8844134; doi:10.1002/ece3.8593)
Supplement: Supplementary file 1 — Appendix S1 [file ECE3-12-e8593-s001.py]

from numpy import *


def rf1h(dx, N, p):
    """
    type I functional response differential equation
    """
    e, No = p
    dN = e * No * (N > 0)
    return -dN * dx

def rf1r(dx, N, p):
    """
    type I functional response differential equation
    with host depletion
    """    
    e = p[0]
    dN = - e * N
    return dN * dx


def rf2h(dx, N, p):
    """
    hollings disk differential equation
    """
    a, Ht, No = p
    dN = (a * No) / (1 + a * Ht * No) * (N > 0)
    return -dN * dx

def rf2r(dx, N, p):
    """
    Disk differential equation with host depletion
    """
    a, Ht, No = p
    dN = (a * N) / (1 + a * Ht * N)
    return -dN * dx


def rf3h(dx, N, p):
    """
    type III functional response differential equation
    """
    a, Ht, No = p
    N2 = No ** 2
    dN = (a * N2) / (1 + a * Ht * N2) * (N > 0)
    return -dN * dx

def rf3r(dx, N, p):
    """
    Type III functional response differential equation with host depletion
    """
    a, Ht, No = p
    N2 = N ** 2
    dN = (a * N2) / (1 + a * Ht * N2)
    return -dN * dx

def rfgh(dx, N, p):
    """
    Generalised functional response differential equation
    """
    a, Ht, k, No = p
    N2 = No ** k
    dN = (a * N2) / (1 + a * Ht * N2) * (N > 0)
    return -dN * dx

def rfgr(dx, N, p):
    """
    Generalised functional response differential equation with host depletion
    """
    a, Ht, k, No = p
    N2 = N ** k
    dN = (a * N2) / (1 + a * Ht * N2)
    return -dN * dx


def rfl(dx, sv, p):
    """
    Functional response with learning in a and H
    la = learning in a
    lH = learning in handling time
    Mnt = minimum handling time
    hd = host/prey depletion
    No = N initial
    sv = state variables
    """
    N, a, Ht = sv
    la, lH, Mnt, hd, No = p[:5]

    if hd: N2 = N
    else:  N2 = No
    
    dN = (a * N2) / (1 + a * Ht * N2) * (N > 0)
    da = la * (1 - a) * dN
    dH = lH * (Ht - Mnt) * dN
    return array([-dN, da, -dH]) * dx

def rk4(f, dx, y, p):
    """
    Runge-Kutta 4 numerical integration
    """
    k1 = f(dx, y, p)
    k2 = f(dx, y + k1 / 2, p)
    k3 = f(dx, y + k2 / 2, p)
    k4 = f(dx, y + k3, p)
    return y + (k1 + 2 * k2 + 2 * k3 + k4) / 6


def simulation_frd(f, p, sv = 1, tmax = 1, fraction = 1024):
    """
    Simulate prey/host consumption dynamics
    f = function
    p = parameters
    sv = number of state variables
    """

    y = zeros((tmax * fraccion + 1, sv))
    x = linspace(0, tmax, tmax * fraccion + 1)
    
    y[0] = p[-sv:]
    if len(p) == 7:
        y = rf.rfl(array(p, dtype = float64), tmax)
    else:
        for i in range(1, y.shape[0]):
            y[i] = rk4(f, x[1] - x[0], y[i-1], p)
        y[:,0] = y[0,0] - y[:,0]
    return x, y

def plot_rfn(f, p, sv = 1, tmax = 1, Nmax = 100):
    """
    Simulate functional response curve
    f = function
    p = parameters
    sv = number of state variables
    Nmax = maximum number of offered hosts
    """
    x = linspace(0.5, Nmax, Nmax * 2)
    y = zeros_like(x)
    for i in range(x.shape[0]):
        p[-sv] = x[i]
        xx, N = simulation_frd(f, p, grafica = '', sv = sv, tmax = tmax, ax = ax)
        y[i] = N[-1, 0]
    return x, y, N[0] - N[-1]
